# Supplementary material for: A Protein Interaction Map of the Kalimantacin Biosynthesis Assembly Line
Source: Front Microbiol. 2016 Nov 2;7:1726. doi: 10.3389/fmicb.2016.01726 (PMC5089993; doi:10.3389/fmicb.2016.01726)
Supplement: Supplementary file 1 [file Table_1.XLSX]

## Sheet: Blad1
Supplementary Table 1. Amplification of the coding sequences from individual biosynthesis domains. A list of the amplified 63 fragments, accompanied with the fragment length, the forward and reverse primer used for amplification and the accession number of the sequence region in GenBank.
ORF name	ORF lenght (nucleotides)	GenBank Accession Number	Forward primer sequence	Reverse primer sequence
batA	255	ADD82942.1	ATGCTTATGACAAGGGAAGGACTCA	CGACGCATTCATTTTGCCCCAG
batB	1218	ADD82943.1	ATGCGTCGTGAACTGGTCG	GCTCCGTTGCCAACACAGC
batC	1263	ADD82944.1	ATGTCCTTAGTCGGAATTGAAG	CGATAGCCACTCGTACTGG
batD	777	ADD82945.1	GTGGCTATCGTGAGTTATC	AAACTTCTCCCACGGAAATAC
batE	753	ADD82946.1	TTGAACAGATCTGACGTCG	ATTGCCGAACACATTTTCAATA
batF	1749	ADD82947.1	ATGAAGAGAAATTATATTGGATTGGCTTGCAC	ATAGCTTTTTTCTATTACGTAATCTTCAATCACCAG
batG	1191	ADD82948.1	ATGATTGTTAATCCAAGAGTTAAAGGGTTCATCTGC	CTGTGTGAGGTCCAAGAGCCCG
batH	966	ADD82949.1	ATGTCGACAGTCGCAACAGTG	GCATGCCGCGACACCTATG
batI	798	ADD82950.1	ATGCTGAACCAACTCGGC	ACTGAAAACGAGCTGCTCTTCA
batJ	867	ADD82951.1	ATGATTGCATTCGTCTTTCCGG	GTCGTCTTTTTCTTGTTGTATCTGTTGC
batK	1377	ADD82952.1	ATGATGCCTATGGCTACCATTACGG	CGCCAGATAACCCGACATGGAC
batL	2166	ADD82953.1	ATGACAGCTCCAGAAGTACTTG	ATTATTCAGAAAAATTGCCGCAA
batM	936	ADD82954.1	ATGTCTCGGCTGTTTGACTGGGTGT	ACGCGTACCGAGCGCATTCAGT
ACPl	1695	ADD82939.1	GTGTTGGGTGAAATGGATTTTACTG	ATCAAGGCCAACCCGTGG
KS1	2214	ADD82939.1	TGCAACAAAGTGATCGTGGCGGTGGGCG	TTCGCCCCCCTCGCCCTCTTCGAAC
KS1_KR1	876	ADD82939.1	AATGCGCATGTGATCGTTGAGGAAC	TGCCCGCAAACGCTCGATTAG
KR1	2652	ADD82939.1	CACCGTCTGCCGCTGGCAG	GATGCGCGCCGCTGGATCGTT
KR1_MT1	738	ADD82939.1	GTGTTGTTGCAAAGTCCATTTGAAC	CCCGGCACCGATTTCAAGG
MT1	1410	ADD82939.1	TTTGAACGATTGGCCTTCATGCAGC	CAGTGTCTCTTCTAGTGACGCTGCC
ACP1	789	ADD82939.1	CGACAGGGTTTGCTCCTTCTCAACG	TTTTGTCCAGCGATCCAGAATCCCT
Cdom	1560	ADD82940.1	GTGACTCGTCGCGATTTGTTATTTG	GAGCGACTGTTCGCCGAAAAC
Adom	2097	ADD82940.1	AGCGACCGGCCATTCG	CAGTTCGATACTTGTGCGTGAG
Tdom	642	ADD82940.1	GCGGTCGTGGAACTGGAC	ACTTTCATCGTAGTAATCCGGTATG
KS3	2313	ADD82940.1	GCAGATTCATTGACCGATCATATGCAGTCTGTCG	TTGCGCCTGCTGGATACGGGTAAAC
KS3_KR3	933	ADD82940.1	CATGCGATCCTTGAGGAGGTGACAG	GATCGCATCGATGGAACCTTGCG
KR3	2151	ADD82940.1	GTGACAGCACCGGTACGC	CCACAGCACGTATTGGTCGAC
PCP3	558	ADD82940.1	CTCGATGGGTTACGTCATGGGCTGG	CATCGGTTCCTGCGGCGCG
KS4	2295	ADD82940.1	GTCGCGGAACATGCCGACCTG	CGCACCCACCGCCAGCAG
KS4-KR4	888	ADD82940.1	ACGAACGCGCATATGGTTCTACAGG	CGACTGCACATCGGCAAACAC
KR4	2043	ADD82940.1	GGGTACGAAGCCAAGCGTC	GCCCAGTTTCGTGACATCAC
ACP4	498	ADD82940.1	GTACAGCTGCAAAACGTACCGAATG	GCCTTCGCGCATAATCGGATC
KS5	2223	ADD82940.1	ACCAGTGTGCGGCAAGTCG	ATCACCGGCTACGACGATGTCC
ACP5a	1170	ADD82940.1	TATGTCGAACCACACTCGGG	TTCGCTTCTGAAGTCATCTAGAGAC
ACP5b	582	ADD82940.1	CAAGTTTTGCCGAACCGTTATCCGT	GCCTGCGAACGTCCGGAC
ACP5c	651	ADD82940.1	ACATCGGTCCGGCCACCTGTCTCAG	CAGAAGCACTTGCTGCGTGCCGGAG
KS6	2040	ADD82940.1	GAAGCGTTCCGCTCGCGTG	TAACCTGGCTGCGACCGAAACC
DH6	1686	ADD82940.1	GAAGAGTACGCGGCGCGGC	CGCACCCACCGCCAGCAG
KR6	1767	ADD82940.1	ACTGTTGTCCGGAAAGGGACGGACG	TTCAACATGGTTTGCGCTCGCCGCC
ACP6	537	ADD82940.1	GGAAACAAGCTTGAACGCTTGCACG	GATCGCTTTGGAGCGTCTAACAGCG
KS7a	2253	ADD82940.1	TTCATCGAGCATCATCGTCAGGCGC	GGTGCACACAATCACCATGCTCGGC
KS7a-KR7	849	ADD82940.1	GTCGATGGAGCGATTCATGAGTTTC	CGCCAGCGTTCGAGTCG
KR7	2205	ADD82940.1	CCACGAATAGCCGGGATCTCCTC	CAACTGCACGTCGGTGCG
ACP7a	522	ADD82940.1	CCGGCAGTCGTCGATGCCAG	ATCGAGCCCGGCGGTGCC
KS7i	1659	ADD82940.1	ACGGACACCTTCGGCGCAG	CTTCCAGAAATTATGTGTCTGTCCCCATCCGG
DH7	924	ADD82941.1	ATGAAAGAGCAACTGGTTATCGATATTGGG	TTCGATGTCGGAATATGCACCGCT
ACP7b	840	ADD82941.1	CACGGTTTCATGCAGGCGCAAGGCG	TTGGCTCGGCTCACCAGTGGAGAGC
KS8	2022	ADD82941.1	GTTGAGCGTTACCCCTCCGAGCTTG	CAACACCTGGTGGCTCCCTG
DH8	1572	ADD82941.1	GAAGAGTATTCGCCGCCGGAGCAAG	GTCGACCGACCTGTCGTTGAC
KR8	1842	ADD82941.1	ACCGATGTAAAAGTCGGGACCGATG	AAGGACCCACTCCAGCACGTTATCC
ACP8	534	ADD82941.1	CTCGATCGTCTCGGCGAG	TGGTTCCGGCACTTGCG
KS9links	1494	ADD82941.1	GTCGAGAAACATGGGGAGG	ATATTCTTCAAGGATCACATGGGC
KS9	2517	ADD82941.1	GTCGAGAAACATGGGGAGGCGTTC	GTGCACGCGACTCGCAGC
KS9_ACP9a	1071	ADD82941.1	GCCCATGTGATCCTTGAAGAATATG	CGAAAGCGTTTGTTTCAGGGTTTTG
ACP9a	405	ADD82941.1	GAAGGCGCTGCGAGTCGC	CTGACTCATGGCCCTGCCAG
ACP9b	546	ADD82941.1	ACCGAACTCGCCAAGAGAG	CTGCATGCGGACCACTGAC
ACP9b_KS10	1005	ADD82941.1	ACCAGAACGCCGGTTTCGCCCGCCAAGA	AGCAGATGTCGACGCCGGACTCTGCATC
KS10	2262	ADD82941.1	GTCGACAACCCGGAAGTACTC	AACAGACAACAAAGCGTTTACCTGA
KS10_ACP10	885	ADD82941.1	AACTCGCATATCGTGATCG	AGCCAACTCCATTCGCAAG
ACP10	1275	ADD82941.1	TCCCCTGTCAGGCAAGC	GCCATCCAGAAGCACTTGC
KS11	2250	ADD82941.1	GGTTCCCTGCGCTCGCGC	CTTTGAGAGATCGGTATCCGATTGCCTTTCCTG
KS11_ACP11	819	ADD82941.1	AATGCGCACGTGGTACTTGAAG	CATTTCACAGAGCTCTGCCTCC
ACP11	393	ADD82941.1	CAATCGGATACCGATCTCTCAAAGC	GATGCAACGTACAGTGCGATCG
TE	846	ADD82941.1	AGTTCGGTCATCGGTGAG	ATCTGTACATGCCGCTAC
